# Supplementary material for: On the Efficiency of the Density Functional Theory (DFT)-Based Computational Protocol for 1H and 13C Nuclear Magnetic Resonance (NMR) Chemical Shifts of Natural Products: Studying the Accuracy of the pecS-n (n = 1, 2) Basis Sets
Source: Int J Mol Sci. 2023 Sep 27;24(19):14623. doi: 10.3390/ijms241914623 (PMC10572908; doi:10.3390/ijms241914623)
Supplement: Supplementary file 1 [file ijms-24-14623-s001.zip]

Archive with 1 entries (1 files):
- ijms-2612933-supplementary.pdf
